# Supplementary material for: Safety of G2-S16 Polyanionic Carbosilane Dendrimer as Possible HIV-1 Vaginal Microbicide
Source: Int J Mol Sci. 2022 Feb 25;23(5):2565. doi: 10.3390/ijms23052565 (PMC8910216; doi:10.3390/ijms23052565)
Supplement: Supplementary file 1 [file ijms-23-02565-s001.zip]

Archive with 1 entries (1 files):
- ijms-1560162-supplementary.pdf
